# Supplementary material for: Dynamics of RAS Mutations in Liquid Biopsies in Metastatic Colorectal Cancer Patients—Case Series and Literature Review
Source: J Pers Med. 2024 Jul 15;14(7):750. doi: 10.3390/jpm14070750 (PMC11278408; doi:10.3390/jpm14070750)
Supplement: Supplementary file 1 [file jpm-14-00750-s001.zip]

Archive with 1 entries (1 files):
- jpm-3006960-supplementary.pdf
